# Supplementary material for: Assessment of the FRET-based Teen sensor to monitor ERK activation changes preceding morphological defects in a RASopathy zebrafish model and phenotypic rescue by MEK inhibitor
Source: Mol Med. 2024 Apr 9;30:47. doi: 10.1186/s10020-024-00807-w (PMC11005195; doi:10.1186/s10020-024-00807-w)
Supplement: Supplementary file 3 — Supplementary Material 2 [file 10020_2024_807_MOESM3_ESM.xlsx]

## Sheet: Fig. 2 revised
Fig. 2D : FRET index (FC) - EGF injection_Revised values
FRET index (Raw integrated density, FC): DORSAL
	Before EGF injection (T0)	After EGF injection (T30)
Sample 1	1	1.24697
Sample 2	1	1.49521
Mean	1	1.371
Std. Error of Mean	0	0.1241
FRET index (Raw integrated density, FC): MEDIO-LATERAL + VENTRAL
	Before EGF injection (T0)	After EGF injection (T30)
Sample 1	1	1.12474
Sample 2	1	1.18695
Mean	1	1.156
Std. Error of Mean	0	0.03111

## Sheet: Fig.3 revised
Fig. 3B':FRET index - SHP099 treatment
	Forebrain (Fb)		Midbrain (Mb)		Hindbarin (Hb)		PSM (Tail)
Sample 1	1	0.827455	1	0.887999	1	0.943117	1	0.840295
Sample 2	1	0.904377	1	0.775084	1	0.934385	1	0.914749
Sample 3 (revision)	1	0.818672	1	0.855335	1	0.626822	1	0.475866
Sample 4 (evision)	1	0.418792	1	0.527056	1	0.44133	1	0.466606
Mean	1	0.742324	1	0.761369	1	0.736413	1	0.674379
Std. Error of Mean	0	0.1095	0	0.08163	0	0.1228	0	0.1183
Fig. 3C': FRET efficiency (E%) from AB-FRET - SHP099 treatment
original work
Brain region	1) Forebrain (Fb)		2) Midbrain (Mb)				3) Hindbrain (Hb)		4) PSM (Tail)
Sample type	CTR	SHP099 inhibitor	CTR	SHP099 inhibitor			CTR	SHP099 inhibitor	CTR	SHP099 inhibitor
Samples	CTR1 10.8	treated 1 9.16	NA	NA			NA	NA	CTR1 14.24	treated 1 8.72
	CTR2 12.6	treated 2 / value: 0, measurament excluded for technical issue*	NA	NA			NA	treated 2 8.6	CTR2 9.02	treated 2 10.9
	CTR 3 9.09	treated 3 6.15	NA	NA			CTR 3 9.61	treated 3 5.2	CTR 3 12.69	treated 3 10.66
	CTR 4 10.4	treated 4 10.38	NA	treated 4 3.96			CTR 4 7.27	treated 4 7.02	CTR 4 11.12	treated 4 9.6
	CTR 5 11.8	treated 5 9.07	CTR 5 9.3	treated 5 2.8			CTR 5 9.75	treated 5 7.04	CTR 5 5.03**	treated 5 3.8
	CTR 6 7.6	treated 6 8.9	CTR 6 7.6	treated 6 0.03			CTR 6 10.7	treated 6 6.61	CTR 6 6.93	treated 6 9.8
		treated 7 4.62		treated 7 1.84				treated 7 6.17		treated 7 5.37
		treated 8 6.65		treated 8 / value: 0, measurament excluded for technical issue*				treated 8 0.76		treated 8 / value: 0, measurament excluded for technical issue*
	* 20x water immersion objective accidentally left without water						* 20x water immersion objective accidentally left without water
	NA: region not assessed						** correct value. In the originally submitted version of the work (v1) the value was mistaken
revision work
			2) Midbrain (Mb)				3) Hindbrain (Hb)
			Ctrl	SHP099 inhibitor			Ctrl	SHP099 inhibitor
			CTR1 5.11	treated 1 2.35			CTR1 5.66	treated 1 5.1
			CTR 2 8.73	treated 2 2.45			CTR2 15.77	treated 2 0.4
			CTR 3 12.76	treated 3 7.9			CTR3 16.72	treated 3 8.36
			CTR 4 14.65	treated 4 5.2			CTR4 12.56	treated 4 6.38
			CTR 5 4.2	treated 5 8.16			CTR5 4.64	treated 5 14.3
			CTR 6 10.38	treated 6 13.33			CTR6 8.92	tretaed 6 13.37
25% Percentile	8.718	6.15	5.733	2.223		25% Percentile	6.868	5.15	6.455	5.37
Median	10.6	8.9	9.015	3.38		Median	9.68	6.61	10.07	9.6
75% Percentile	12	9.16	12.17	7.965		75% Percentile	13.36	8.48	13.08	10.66
total number samples	6	7	8	10		total number samples	10	13	6	7

## Sheet: Fig.4 revised
Fig. 4A: body length measurements - Shp2WT and Shp2D61G									Fig. 4D': FRET index (Raw Integrated density)- Shp2WT and Shp2D61G
revision work
	Shp2WT	Shp2D61G							FRET index (Raw integrated density, a.u.)
Sample 1	2.94361	3.07445								Shp2WT	Shp2D61G
Sample 2	2.96976	2.94503							sample 1	951579	1764857
Sample 3	2.86627	2.3495							sample 2	577582	1106236
Sample 4	2.86089	2.89692							sample 3	442122	937727
Sample 5	2.46673	1.72033							sample 4 (analyzed during the revision)	537513	791783
Sample 6	2.75491	2.52585							Mean	627199	1150151
Sample 7	3.11033	2.87505							Std. Error of Mean	111796	214737
Sample 8	3.01134	2.96804
Sample 9	2.70009	2.77563
Sample 10	3.03841	2.83846
Sample 11	3.05748	0.84072							Fig. 4D'': FRET index (FC)- Shp2WT and Shp2D61G
Sample 12	2.60936	2.08585
Sample 13	2.90142	2.70133							FRET index (Raw integrated density, FC)
Sample 14	2.91339	2.97163								Shp2WT	Shp2D61G
Sample 15	2.76117	2.90513							sample 1	1	1.85466
Sample 16	3.11543	1.05919							sample 2	1	1.91529
Sample 17	3.10941	2.87418							sample 3	1	2.12097
Sample 18	3.01595	2.03126							sample 4 (analyzed during the revision)	1	1.47
Sample 19	2.83677	2.63986							Mean	1	1.839
Sample 20	2.91411	2.60015							Std. Error of Mean	0	0.1357
Sample 21	3.0208	2.87842
Sample 22	3.01696	2.39611
Sample 23	3.01696	2.9577							Fig. 4E': AB-FRET efficiency (E %) - Shp2WT and Shp2D61G
Sample 24	2.78621
Sample 25	3.12912
Sample 26	3.14768									Shp2WT	Shp2D61G
Sample 27	3.02303								sample 1	14.25	15.76
Sample 28	3.01779								sample 2	1.54	18.6
25% Percentile	2.843	2.35							sample 3	1.84	23.03
Median	2.991	2.776							sample 4	16.66	11.95
75% Percentile	3.035	2.905							sample 5	1	14.23
									sample 6	7.82
									sample 7	10.77
Fig. 4B: major/minor axis ratio measuraments - Shp2WT and Shp2D61G									sample 8	7.37
									25% Percentile	1.615	13.09
Replicate 1									Median	7.595	15.76
	Shp2D61G	Shp2WT							75% Percentile	13.38	20.82
Sample 1	1.15	1.19
Sample 2	1.19	1.14
Sample 3	1.2	1.19
Sample 4	1.27	1.19							Fig. 4E'': RDA values (nm) - Shp2WT and Shp2D61G
Sample 5	1.22
Sample 6	1.17	1.01								Shp2WT	Shp2D61G
Sample 7	1.25	1.15							sample 1	6.61	6.47923
Sample 8	1.23								sample 2	9.8	6.26683
Sample 9									sample 3	9.51	5.99148
Sample 10									sample 4	6.41	6.83528
									sample 5	10.54	6.61025
Replicate 2									sample 6	7.39
	Shp2D61G	Shp2WT							sample 7	6.97
Sample 1	1.29	1.02							sample 8	7.47
Sample 2	1.24	1.28							25% Percentile	6.7	6.129
Sample 3	1.26	1.15							Median	7.43	6.479
Sample 4	1.35	1.1							75% Percentile	9.728	6.723
Sample 5	1.26	1.2
Sample 6	1.13	1.04
Sample 7	1.34	1.13
Sample 8	1.28	1.15
Sample 9	1.22	1.12
Sample 10	1.1	1.14
Sample 11	1.3	1.13
Sample 12	1.21	1.16
Sample 13	1.27	1.14
Sample 14	1.2	1.07
Sample 15	1.18	1.14
Sample 16	1.2	1.12
Sample 17	1.16	1.2
Sample 18	1.15	1.16
Sample 19	1.2	1.09
Sample 20	1.21	1.09
Sample 21	1.36	1.08
Sample 22	1.2	1.12
Sample 23	1.25	1.12
Sample 24	1.17	1.14
Sample 25	1.21	1.05
Sample 26	1.21	1.12
Sample 27	1.34	1.1
Sample 28	1.15	1.18
Sample 29	1.18	1.03
Sample 30	1.23	1.12
Sample 31	1.14	1.05
Sample 32	1.23
Sample 33	1.28
Sample 34	1.32
Sample 35	1.2
Sample 36	1.13
Sample 37	1.22
Sample 38	1.12
Sample 39	1.25
Replicate 3
	Shp2D61G	Shp2WT
Sample 1	1.16	1.35
Sample 2	1.18	1.16
Sample 3	1.17	1.15
Sample 4	1.25	1.09
Sample 5	1.23	1.2
Sample 6	1.15	1.2
Sample 7	1.21	1.14
Sample 8	1.13	1.11
Sample 9	1.21	1.27
Sample 10	1.34	1.26
Sample 11	1.32	1.17
Sample 12	1.22	1.25
Sample 13	1.29	1.22
Sample 14	1.33	1.18
Sample 15	1.27	1.2
Sample 16	1.18	1.11
Sample 17	1.21	1.2
Sample 18	1.29	1.18
Sample 19	1.22	1.31
Sample 20	1.28	1.18
Sample 21	1.21	1.18
Sample 22	1.28	1.19
Sample 23	1.32	1.1
Sample 24	1.35	1.27
Sample 25	1.39	1.19
Sample 26	1.33	1.15
Sample 27	1.32	1.16
	1.22
	1.29
	1.22
Mean	1.23364	1.15281
Std. Error of Mean	0.007518	0.008462

## Sheet: Fig. 5revised
Fig. 5A: body length measuraments - Shp2D61G embryos -/+ PD0325901										Fig. 5D: signal intensity before AB-FRET - upper graph						Fig. 5D': FRET efficiency (E%) from AB-FRET - Shp2D61G -/+ PD0325901
											Shp2D61G	Shp2D61G + 0.25 mM PD0325901	Shp2D61G + 1 mM PD0325901			upper left	Shp2D61G	Shp2D61G + 0.25 mM PD0325901	Shp2D61G + 1 mM PD0325901
										sample 1	4.23	4.21	7.73			sample 1	12.82	3.61	2.11
										sample 2	4.61	3.9	3.11			sample 2	14.13	12.24	0
original work										sample 3	3.68	3.22	0			sample 3	9.12	2.9	3.09
	Replicate 1									sample 4	3.78	4.8	2.27			sample 4	8	5.87	2.75
	Shp2WT	Shp2D61G	Shp2D61G + 0.25 mM PD0325901	Shp2D61G + 1mM PD0325901						sample 5	4.74	3.58	2.22			sample 5	12.13	0.29	0.95
sample 1	3.35358	3.27492	3.27233	0.941014						sample 6	4.36	4.73	1.82			sample 6	1.38	4.53	3.97
sample 2	1.22365493*	2.85578	1.21518	0.88062						sample 7	4.21	3.33	0			sample 7	3.61	8.61	1.17
sample 3	3.33989	1.41685	3.14575	1.06918						sample 8	2.89	2.66	2.54			sample 8	2.75	0.13	8.95
sample 4	3.33196	1.68795	3.22815	1.24852						sample 9	4.35	2.69	2.62			sample 9	6.18	4.43	3.6
sample 5	3.15742	2.38099	2.19708	1.11561						sample 10	4.07		1.98			sample 10	11.4		0
sample 6	3.30606	2.40074	3.08646	1.11158						sample 11	3.5		1.87			sample 11	12.77		0
sample 7	3.10112	2.73618	2.78807	0.976486						sample 12	4.49		2.57			sample 12	7.38		0
sample 8	3.03849	3.13746	1.23285	1.21036						sample 13	4.06					sample 13	15.61
sample 9	3.15398	1.17442	1.76135	1.2437						sample 14	3.01					sample 14	2.26
sample 10	2.87835	1.58223	3.32856	0.925725						sample 15	2.51					sample 15	0
sample 11	3.14603	1.13098	3.1937	0.993451						sample 16	3.33					sample 16	4.19
sample 12	3.35753	1.96709	3.34222	1.24533						sample 17	3.24					sample 17	3.43
sample 13	3.50779	1.68795	1.65276	1.04513						sample 18	2.81					sample 18	8.41
sample 14	3.40987	3.18824	2.96971	1.24511						25% Percentile	3.183	2.955	1.833			25% Percentile	3.26	1.595	0
sample 15	2.89716	2.99528	3.27503	1.16862						Median	3.92	3.58	2.245			Median	7.69	4.43	1.64
sample 16	3.33664	2.3786	3.16378	0.940803						75% Percentile	4.353	4.47	2.608			75% Percentile	12.29	7.24	3.473
sample 17		2.46749	2.2435	0.657683
sample 18		1.27359	1.08889	1.02223
sample 19		1.32983	1.83787	1.05377
sample 20		0.86988	3.36101	0.751282						Fig. 5D: AB-FRET (CFP signal intensity), lower graph - Shp2D61G -/+ PD0325901						Fig. 5D': RDA values (nm) - Shp2D61G -/+ PD0325901
sample 21		2.9199	2.32764	1.422
sample 22		2.9548		1.27926							Shp2D61G	Shp2D61G + 0.25 mM PD0325901	Shp2D61G + 1 mM PD0325901			upper right	Shp2D61G	Shp2D61G + 0.25 mM PD0325901	Shp2D61G + 1 mM PD0325901
sample 23		1.97882		1.293						sample 1	1874.85	3841.48	3692.62			sample 1	6.74	8.47	9.29
sample 24				0.970704						sample 2	2027.52	2333.75	4993.62			sample 2	6.62	6.8	8.7
sample 25				0.704901						sample 3	2722.61	2139.28	5064.42			sample 3	7.19	8.8	NA
revision work										sample 4	2250.35	3308.01	5229.41			sample 4	7.36	7.78	8.88
	Replicate 2									sample 5	2688.43	2990.62	6046.58			sample 5	6.82	12.97	10.63
	Shp2WT	Shp2D61G	Shp2D61G + 0.25 mM PD0325901	Shp2D61G + 1mM PD0325901						sample 6	2087.73	2493.52	5709.22			sample 6	9.98	8.14	8.33
sample 1	2.86533	1.95122	2.181	0.941159						sample 7	3841.48	2493.95	6001.8			sample 7	8.47	7.26	10.26
sample 2	2.64827	0.92883	2.91625	1.02043						sample 8	3538.65	2981.53	5990.26			sample 8	8.88	14.83	7.21
sample 3	2.93969	2.75542	2.05701	1.0206						sample 9	4196.09	2104.85	5656.59			sample 9	7.71	8.18	8.48
sample 4	2.99316	2.36164	2.01	1.11						sample 10	2952.91		3640.36			sample 10	6.9		NA
sample 5	2.87591	2.78963	2.9794	0.822991						sample 11	2855.52		5818.72			sample 11	6.75		NA
sample 6	2.86161	2.92645	2.77373	1.04332						sample 12	3178.83		5951.6			sample 12	7.47		NA
sample 7	2.91348	2.82082	2.86773	1.01118						sample 13	3910.17					sample 13	6.49
sample 8	2.99127	2.84322	2.72149	0.473916						sample 14	4054.06					sample 14	9.18
sample 9	2.93565	2.76519	2.92876	0.833421						sample 15	4128.34					sample 15	NA
sample 10	2.94497	2.62973	2.84058	0.892708						sample 16	4097.18					sample 16	8.26
sample 11	2.88802	2.86371	1.59537	1.01245						sample 17	3572.59					sample 17	8.55
sample 12	2.85081	2.43743	2.93139	0.939706						sample 18	2754.8					sample 18	7.3
sample 13	2.82242	2.8734	2.64111	1.33981						25% Percentile	2579	2237	5011			25% Percentile	6.785	7.52	8.368
sample 14	2.87218	2.43736	2.55613	0.990843						Median	3066	2494	5683			Median	7.36	8.18	8.79
sample 15	3.03547	0.727189	2.39595	1.07022						75% Percentile	3946	3149	5981			75% Percentile	8.51	10.89	10.02
sample 16	2.76189	2.98687	2.77501	1.18077
sample 17		2.88018	2.87811	1.05908												NA = not applicable for E values =0
sample 18		2.8153	3.02322	0.973885
sample 19		2.76114	2.91418	1.04749
sample 20		2.3917	2.77932													Fig. 5D': Percentage of embryos classified based on high or low values of AB-FRET-derived E (%)
sample 21		2.59923	2.99828
sample 22		2.67784	3.0757													lower	High (x>7.53, %)	Low (x<7.53, %)
sample 23		2.73723														Shp2D61G	50	50
sample 24		2.71379														Shp2D61G + 0.25 mM PD0325901	22.22	77.78
sample 25		2.89028														Shp2D61G + 1 mM PD0325901	8.33	91.67
sample 26		2.68887
sample 27		2.75248
Mean	3.049	2.376	2.617	1.03
Std. Error of Mean	0.03989	0.09566	0.09487	0.02794
Fig. 5B: major/minor axis ratio measuraments - Shp2WT and Shp2D61G -/+ PD0325901
	Replicate 1
	Shp2WT	Shp2D61G	Shp2D61G + 0.25 mM PD0325901	Shp2D61G + 1mM PD0325901
sample 1	1.03	1.23	1.12
sample 2	1.23*	1.27	1.03
sample 3	1.07	1.18	1.24
sample 4	1.04	1.26	1.28
sample 5	1.01	1.32	1.32
sample 6	1	1.28	1.17
sample 7	1.05	1.12	1.18
sample 8	1.01	1.38	1.14
sample 9	1.03		1.23
sample 10	0.96		1.21
sample 11	1.01		1.02
sample 12	1.07		1.11
sample 13			1.13
sample 14			1.08
sample 15			1.07
	Replicate 2
	Shp2WT	Shp2D61G	Shp2D61G + 0.25 mM PD0325901	Shp2D61G + 1mM PD0325901
sample 1	1.17*	1.24	1.14	1.23*
sample 2	1.07	1.1	1.21	1.1
sample 3	1.06	1.18	1.05	1.16
sample 4	1.07	1.1	1.16	1.06
sample 5	1.12	1.24	1.05	1.12
sample 6		1.01	1.16	1.04
sample 7		1.11	1.04	0.97
sample 8		1.36	1.09	1.06
sample 9		1.41	0.99
sample 10		1.01	1.02
sample 11		1.13
	Replicate 3
	Shp2WT	Shp2D61G	Shp2D61G + 0.25 mM PD0325901	Shp2D61G + 1mM PD0325901
sample 1	1.02	1.2		1.05
sample 2	1.03	1.14		1.09
sample 3	1	1.1		1.07
sample 4	0.99	1.04		1.07
sample 5	1.01	1.24		0.99
sample 6	1.02	1.23		1.1
sample 7	1.01	1.15		1.02
sample 8	1.04	1.03		1.06
sample 9	1.04	1.16		1.07
sample 10	1.1	1.32		1.06
sample 11	1.04	1.07		1.05
sample 12	1.05	1.1		1.09
sample 13		1.05
Mean	1.035	1.18	1.13	1.065
Std. Error of Mean	0.006675	0.01941	0.01744	0.009923
*outliers

## Sheet: Fig. 6 revised
Fig. 6A: AB-FRET E and RDA values - Shp2D61G -/+ PD0325901 treatment									Fig. 6B: Correlation between E (AB-FRET) and body axes (major/minor axis ratio)- Shp2WT and Shp2D61G left panel
									revision work
	Experimental groups	Efficiency (X axis)	RDA (Y axis)							Body lenght	Body axes (Y axis)	FRET-AB E (fold change relative to shp2D61G, X axis)
	Shp2D61G	12.82	6.74						Shp2WT	2.991	1.153	0.45*
	Shp2D61G	14.13	6.62						Shp2D61G	2.776	1.234	1*
	Shp2D61G	9.12	7.19
	Shp2D61G	8	7.36
	Shp2D61G	12.13	6.82						Fig. 6B: Correlation between E (AB-FRET) and body axes (major/minor axis ratio) - Shp2D61G +/- PD0325901 treatment
	Shp2D61G	1.38	9.98
	Shp2D61G	3.61	8.47
	Shp2D61G	2.75	8.88						revision work
	Shp2D61G	6.18	7.71							Body lenght	Body axes (Y axis)	FRET-AB E (fold change relative to shp2D61G, X axis)
	Shp2D61G	11.4	6.9						Shp2D61G	2.376	1.18	1
	Shp2D61G	12.77	6.75						Shp2D61G + 0.25 mM PD0325901	2.617	1.13	0.61
	Shp2D61G	7.38	7.47						Shp2D61G + 1 mM PD0325901	1.03	1.065	0.29*
	Shp2D61G	15.61	6.49						Shp2WT	2.991	1.153	0.45
	Shp2D61G	2.26	9.18						Shp2D61G	2.776	1.234	1
	Shp2D61G	0	NA						* correct value. In the originally submitted version of the work (v1) the value was mistaken
	Shp2D61G	4.19	8.26
	Shp2D61G	3.43	8.55
	Shp2D61G	8.41	7.3
	Shp2D61G + 0.25 mM PD0325901	3.61	8.47
	Shp2D61G + 0.25 mM PD0325901	12.24	6.8
	Shp2D61G + 0.25 mM PD0325901	2.9	8.8
	Shp2D61G + 0.25 mM PD0325901	5.87	7.78
	Shp2D61G + 0.25 mM PD0325901	0.29	12.97
	Shp2D61G + 0.25 mM PD0325901	4.53	8.14
	Shp2D61G + 0.25 mM PD0325901	8.61	7.26
	Shp2D61G + 0.25 mM PD0325901	0.13	14.83
	Shp2D61G + 0.25 mM PD0325901	4.43	8.18
	Shp2D61G + 1 mM PD0325901	2.11	9.29
	Shp2D61G + 1 mM PD0325901	0	NA
	Shp2D61G + 1 mM PD0325901	3.09	8.7
	Shp2D61G + 1 mM PD0325901	2.75	8.88
	Shp2D61G + 1 mM PD0325901	0.95	10.63
	Shp2D61G + 1 mM PD0325901	3.97	8.33
	Shp2D61G + 1 mM PD0325901	1.17	10.26
	Shp2D61G + 1 mM PD0325901	8.95	7.21
	Shp2D61G + 1 mM PD0325901	3.6	8.48
	Shp2D61G + 1 mM PD0325901	0	NA
	Shp2D61G + 1 mM PD0325901	0	NA
	Shp2D61G + 1 mM PD0325901	0	NA
	NA = not applicable for E value =0

## Sheet: Suppl. Fig. 2 revised
Suppl. Fig. 2D: FRET/CFP intensity signal - EGF treatment
Regions	baseline				post treatment
	T (- 8 min)	T (- 5 min)	T (-3 min)	pre (0')	T (+10 min)	T (+11 min)	T (+14 min)	T (+17 min)	T (+19 min)
Fb - Mb	1.75796	1.81472	1.85661	1.78261	2.1118	2.17685	2.06974	2.08115	2.11183
Mb- Hb	1.55497	1.61239	1.59582	1.60609	1.83546	1.75239	1.84314	1.86226	1.88401
Hb	1.99743	1.90643	1.96417	1.8972	2.27986	2.2035	2.23342	2.25477	2.24628
Spinal cord	2.16407	2.16699	2.17168	2.1924	2.45424	2.50801	2.45018	2.45257	2.43939

## Sheet: Suppl. Fig. 3 revised
Suppl. Fig. 3A: normalized pERK raw intensity density (ERK/ERK)- EGF treatment
Eye				Ventral Forebrain				Tail
	pERK IntDens	tERK IntDens	Ratio pERK/tERK (plotted)		pERK IntDens	tERK IntDens	Ratio pERK/tERK (plotted)		pERK IntDens	tERK IntDens	Ratio pERK/tERK (plotted)
Control samples	61227	280669	0.218146846	Control samples	109679	413912	0.264981614	Control samples	85022.2	251000	0.338734
	31592.3	166021	0.1902903857		70139	492381	0.142448753		33413.6	165284	0.202116
	114587	527502	0.217224932		32353.8	163441	0.19795422		98429	433429	0.227094
	37605.6	182766	0.205758466		49339.8	240818	0.20488437		72028.5	228037	0.315863
	58222.7	318063	0.183053899		42366.3	219626	0.19290174		54706.7	192605	0.284036
Treated samples				Treated samples				Treated samples
	262352	489577	0.535875		660026	389928	1.6926894		196572	359011	0.547536
	481643	1.20533e+06	0.399594		294596	171185	1.7209189		411910	645482	0.638144
	360790	399203	0.903776		232341	290632	0.7994317		227488	314665	0.722953
	467303	246382	1.89666		1.10976e+06	671782	1.6519662		231642	323781	0.715429
	303309	267009	1.13595		210975	300123	0.7029624		327358	397912	0.822688
	for this sample it was not possible evaluate pERK signal due to missing eye				594964	257518	2.3103782		333808	324245	1.02949
Suppl. Fig. 3B: Densitometric analysis of pERK/ERK - EGF treatment
original work
Replicate 1*						Replicate 2						Replicate 3
	GAPDH	ratio GAPDH		Relative fold change			GAPDH	ratio GAPDH		Relative fold change (plotted)			GAPDH	ratio GAPDH		Relative fold change (plotted)
24 hpf Ctrl	57857844	1		24 hpf Ctrl	1	24 hpf Ctrl	64504798	1		24 hpf Ctrl	1	24 hpf Ctrl	59213108	1		24 hpf Ctrl	1
24 hpf EGF	55598551	0.960951		24 hpf EGF	5.23169e+07	24 hpf EGF	59354229	0.920152		24 hpf EGF	7.55635	24 hpf EGF	58096735	0.981147		24 hpf EGF	8.83687
	Total ERK	ratio Total ERK	ratio ERK/GAPDH				ERK	ratio ERK	ratio ERK/GAPDH				ERK	ratio ERK	ratio ERK/GAPDH
24 hpf Ctrl	65152037	1	1			24 hpf Ctrl	72444099	1	1			24 hpf Ctrl	64660371	1	1
24 hpf EGF	65142543	0.999854	1.04048			24 hpf EGF	57562472	0.794578	0.863529			24 hpf EGF	41573714	0.642955	0.65531
	pERK	ratio pERK	ratio pERK/GAPDH				pERK	ratio pERK	ratio pERK/GAPDH				pERK	ratio pERK	ratio pERK/GAPDH
24 hpf Ctrl	1	1	1			24 hpf Ctrl	7648593	1	1			24 hpf Ctrl	7807744	1	1
24 hpf EGF	52309291	52309291	5.44349e+07			24 hpf EGF	45922978	6.00411	6.52513			24 hpf EGF	44361354	5.68171	5.79089
revision work
Replicate 4						Replicate 5						Replicate 6
	GAPDH	ratio GAPDH		Relative fold change (plotted)			GAPDH	ratio GAPDH		Relative fold change (plotted)			GAPDH	ratio GAPDH		Relative fold change (plotted)
20 hpf Ctrl	30964853	1		20 hpf Ctrl	1	20 hpf Ctrl	34732045	1		20 hpf Ctrl	1	B1 CTRL 21hpf	35762803	1		20 hpf Ctrl	1
20 hpf EGF	29580309	0.955287		20 hpf EGF	3.34295	20 hpf EGF	29914622	0.861297		20 hpf EGF	5.51629	B1 EGF 10' 21hpf	37707167	1.05437		20 hpf EGF	1.72129
24 hpf Ctrl	26157137	1		24 hpf Ctrl	1	24 hpf Ctrl	29543167	1		24 hpf Ctrl	1	B1 CTRL 24hpf	36748439	1		24 hpf Ctrl	1
24 hpf EGF	27942945	1.06827		24 hpf EGF	6.27352	24 hpf EGF	32091459	1.08626		24 hpf EGF	6.14879	B1 EGF 10' 24hpf	31163518	0.848023		24 hpf EGF	2.48006
	ERK	ratio ERK	ratio ERK/GAPDH				ERK	ratio ERK	ratio ERK/GAPDH				total ERK	ratio total ERK	total ERK/GAPDH
20 hpf Ctrl	32977045	1	1			20 hpf Ctrl	31793066	1	1			B1 CTRL 21hpf	28023095	1	1
20 hpf EGF	33140581	1.00496	1.052			20 hpf EGF	30953794	0.973602	1.13039			B1 EGF 10' 21hpf	34378016	1.22677	1.16352
24 hpf Ctrl	31371894	1	1			24 hpf Ctrl	28388480	1	1			B1 CTRL 24hpf	28441338	1	1
24 hpf EGF	30155238	0.961218	0.899788			24 hpf EGF	25377681	0.893943	0.822957			B1 EGF 10' 24hpf	25261874	0.88821	1.04739
	pERK	ratio pERK	ratio pERK/GAPDH				pERK	ratio pERK	ratio pERK/GAPDH				pERK	ratio pERK	ratio pERK/GAPDH
20 hpf Ctrl	9594560	1	1			20 hpf Ctrl	5003640	1	1			B1 CTRL 21hpf	15615702	1	1
20 hpf EGF	32233238	3.35953	3.51678			20 hpf EGF	26872915	5.37067	6.23556			B1 EGF 10' 21hpf	32974723	2.11164	2.00275
24 hpf Ctrl	3483447	1	1			24 hpf Ctrl	4743167	1	1			B1 CTRL 24hpf	11317388	1	1
24 hpf EGF	21005945	6.03022	5.64483			24 hpf EGF	26071602	5.49667	5.06019			B1 EGF 10' 24hpf	24930095	2.20281	2.59759
*outlier (excluded from plot)

## Sheet: Suppl. Fig. 4 revised
	Suppl. Fig. 4: Densitometric analysis of pERK/ERK - SHP099 treatment
	Replicate 1					Replicate 2
		GAPDH	ratio GAPDH				GAPDH	ratio GAPDH
	CTRL	37895832	1			CTRL	31107472	1
	SHP099 inhib. (10 μM)	47909986	1.26425			SHP099 inhib. (10 μM)	38794300	1.24711
	SHP099 inhib. (15 μM)	46485217	1.22666			SHP099 inhib. (15 μM)	36750279	1.1814
		ERK	ratio ERK				ERK	ratio ERK
	CTRL	46766823	1			CTRL	34911208	1
	SHP099 inhib. (10 μM)	45853501	0.980471			SHP099 inhib. (10 μM)	32976279	0.944576
	SHP099 inhib. (15 μM)	44010229	0.941057			SHP099 inhib. (15 μM)	42138693	1.20702
		pERK	ratio pERK				pERK	ratio pERK
	CTRL	31550936	1			CTRL	17487120	1
	SHP099 inhib. (10 μM)	5842936	0.185191			SHP099 inhib. (10 μM)	3152702	0.180287
	SHP099 inhib. (15 μM)	6721238	0.213028			SHP099 inhib. (15 μM)	3802217	0.21743
		ratio ERK/GAPDH	ratio pERK/GAPDH		pERK/ERK fold change (plotted)		ratio ERK/GAPDH	ratio pERK/GAPDH		pERK/ERK fold change (plotted)
	CTRL	1	1		1	CTRL	1	1		1
	SHP099 inhib. (10 μM)	0.775533	0.146482		0.188879	SHP099 inhib. (10 μM)	0.757414	0.144564		0.1908
	SHP099 inhib. (15 μM)	0.767171	0.173666		0.226371	SHP099 inhib. (15 μM)	1.02169	0.184044		0.180136

## Sheet: Suppl. Fig. 5 revised
Suppl. Figure 5: RDA values (nm) - SHP099 treatment relative to Fig.3C'
original work
Brain region	1) Forebrain (Fb)		2) Midbrain (Mb)				3) Hindbrain (Hb)		4) PSM (Tail)
Sample type	CTR	SHP099 inhibitor	CTR	SHP099 inhibitor			CTR	SHP099 inhibitor	CTR	SHP099 inhibitor
Samples	CTR1 6.97	treated 1 7.18	NA	NA			NA	NA	CTR1 6.61	treated 1 7.25
	CTR2 6.77	treated 2 measurament excluded for technical issue* RDA not calculated	NA	NA			NA	treated 2 7.27	CTR2 7.20	treated 2 6.95
	CTR 3 7.19	treated 3 7.72**	NA	NA			CTR 3 7.12	treated 3 7.95	CTR 3 6.76	treated 3 6.98
	CTR 4 7.02	treated 4 7.02	NA	treated 4 8.34			CTR 4 7.49	treated 4 7.54	CTR 4 6.93	treated 4 7.12
	CTR 5 6.85	treated 5 7.20	CTR 5 7.16	treated 5 8.85			CTR 5 7.10	treated 5 7.53	CTR 5 8.00	treated 5 8.40
	CTR 6 7.43**	treated 6 7.22	CTR 6 7.43	treated 6 18.94**			CTR 6 6.98	treated 6 7.62	CTR 6 7.55	treated 6 7.09
		treated 7 8.12		treated 7 9.51				treated 7 7.71		treated 7 7.90
		treated 8 7.61		treated 8 measurament excluded for technical issue* RDA not calculated				treated 8 11.04		treated 8 measurament excluded for technical issue* RDA not calculated
	* 20x water immersion objective accidentally left without water
	** correct value. In the originally submitted version of the work (v1) the value was mistaken
	NA: region not assessed
revision work
			2) Midbrain (Mb)				3) Hindbrain (Hb)
			Ctrl	SHP099 inhibitor			Ctrl	SHP099 inhibitor
			CTR1 7.97	treated 1 9.12			CTR1 7.83	treated 7.98
			CTR 2 7.25	treated 2 9.05			CTR2 6.48	treated 2 12.29
			CTR 3 6.75	treated 3 7.38			CTR3 6.40	treated 3 7.30
			CTR 4 6.57	treated 4 7.95			CTR4 6.77	treated 4 7.67
			CTR 5 8.25	treated 5 7.34			CTR5 8.11	treated 5 6.60
			CTR 6 7.02	treated 6 6.69			CTR6 7.22	tretaed 6 6.69
25% Percentile	6.83	7.18	6.818	7.37		25% Percentile	6.698	7.285	6.723	6.98
Median	6.995	7.22	7.205	8.595		Median	7.11	7.62	7.065	7.12
75% Percentile	7.25	7.72	7.835	9.218		75% Percentile	7.575	7.965	7.663	7.9
	6	7	8	10			10	13	6	7

## Sheet: Suppl. Fig. 6 revised
Suppl. Fig. 6: RDA quantification (nm) and efficiency (E %) - ShpWT and ShpD61G
Experimental group	AB-FRET efficiency	RDA values	Experimental group	AB-FRET efficiency	RDA values
shp2WT	14.25	6.61	shp2D61G	15.76	6.47923
shp2WT	1.54	9.8	shp2D61G	18.6	6.26683
shp2WT	1.84	9.51	shp2D61G	23.03	5.99148
shp2WT	16.66	6.41	shp2D61G	11.95	6.83528
shp2WT	1	10.54	shp2D61G	14.23	6.61025
shp2WT	7.82	7.39
shp2WT	10.77	6.97
shp2WT	7.37	7.47

[truncated: 3 more sheets: Suppl. Fig. 8 revised, Suppl. Fig. 9 revised, raw blots]
